# Supplementary material for: Clonal replacement by a P1-1/ST3 lineage in pediatric Mycoplasma pneumoniae, Jinan, China, 2021–2024
Source: Front Cell Infect Microbiol. 2026 Jan 9;15:1732239. doi: 10.3389/fcimb.2025.1732239 (PMC12827683; doi:10.3389/fcimb.2025.1732239)
Supplement: Supplementary file 1 [file Table1.xlsx]

## Sheet: Sheet1
Isolate_ID	Source	BioProject	BioSample	SRA_Run_ID	Assembly_Accession	BV_BRC_Genome_ID	Organism	Collection_Date	Country/City	Specimen_Type	P1_Type	MLST	QC_Status
sjm2021001	This study	PRJNA1337184	SAMN52211381	SRR35706779			Mycoplasma pneumoniae	2021-05-24	China/Jinan	OP swab	P1-2	14	passed
sjm2021002	This study	PRJNA1337184	SAMN52211382	SRR35706778			Mycoplasma pneumoniae	2021-05-24	China/Jinan	OP swab	P1-1	3	passed
sjm2021003	This study	PRJNA1337184	SAMN52211383	SRR35706632			Mycoplasma pneumoniae	2021-06-18	China/Jinan	OP swab	P1-1	3	passed
sjm2021004	This study	PRJNA1337184	SAMN52211384	SRR35706725			Mycoplasma pneumoniae	2021-06-18	China/Jinan	OP swab	P1-2	14	passed
sjm2021005	This study	PRJNA1337184	SAMN52211385	SRR35706810			Mycoplasma pneumoniae	2021-06-18	China/Jinan	OP swab	P1-1	3	passed
sjm2021006	This study	PRJNA1337184	SAMN52211386	SRR35706799			Mycoplasma pneumoniae	2021-06-28	China/Jinan	OP swab	P1-1	3	passed
sjm2021007	This study	PRJNA1337184	SAMN52211387	SRR35706788			Mycoplasma pneumoniae	2021-06-28	China/Jinan	OP swab	P1-1	3	passed
sjm2021008	This study	PRJNA1337184	SAMN52211388	SRR35706713			Mycoplasma pneumoniae	2021-07-01	China/Jinan	OP swab	P1-1	3	passed
sjm2021009	This study	PRJNA1337184	SAMN52211389	SRR35706702			Mycoplasma pneumoniae	2021-07-01	China/Jinan	OP swab	P1-1	3	passed
sjm2021010	This study	PRJNA1337184	SAMN52211390	SRR35706691			Mycoplasma pneumoniae	2021-07-06	China/Jinan	OP swab	P1-2	14	passed
sjm2021011	This study	PRJNA1337184	SAMN52211391	SRR35706777			Mycoplasma pneumoniae	2021-07-06	China/Jinan	OP swab	P1-1	3	passed
sjm2021012	This study	PRJNA1337184	SAMN52211392	SRR35706766			Mycoplasma pneumoniae	2021-07-06	China/Jinan	OP swab	P1-1	3	passed
sjm2021013	This study	PRJNA1337184	SAMN52211393	SRR35706755			Mycoplasma pneumoniae	2021-07-06	China/Jinan	OP swab	P1-1	3	passed
sjm2021014	This study	PRJNA1337184	SAMN52211394	SRR35706680			Mycoplasma pneumoniae	2021-07-19	China/Jinan	OP swab	P1-1	3	passed
sjm2021015	This study	PRJNA1337184	SAMN52211395	SRR35706669			Mycoplasma pneumoniae	2021-07-19	China/Jinan	OP swab	P1-1	3	passed
sjm2021016	This study	PRJNA1337184	SAMN52211396	SRR35706658			Mycoplasma pneumoniae	2021-07-19	China/Jinan	OP swab	P1-1	3	passed
sjm2021017	This study	PRJNA1337184	SAMN52211397	SRR35706839			Mycoplasma pneumoniae	2021-07-19	China/Jinan	OP swab	P1-1	30	passed
sjm2021018	This study	PRJNA1337184	SAMN52211398	SRR35706828			Mycoplasma pneumoniae	2021-07-27	China/Jinan	OP swab	P1-1	3	passed
sjm2021019	This study	PRJNA1337184	SAMN52211399	SRR35706817			Mycoplasma pneumoniae	2021-07-27	China/Jinan	OP swab	P1-1	3	passed
sjm2021020	This study	PRJNA1337184	SAMN52211400	SRR35706643			Mycoplasma pneumoniae	2021-08-09	China/Jinan	OP swab	P1-1	3	passed
sjm2021021	This study	PRJNA1337184	SAMN52211401	SRR35706631			Mycoplasma pneumoniae	2021-08-09	China/Jinan	OP swab	P1-1	3	passed
sjm2021022	This study	PRJNA1337184	SAMN52211402	SRR35706620			Mycoplasma pneumoniae	2021-08-16	China/Jinan	OP swab	P1-2	14	passed
sjm2021023	This study	PRJNA1337184	SAMN52211403	SRR35706740			Mycoplasma pneumoniae	2021-08-16	China/Jinan	OP swab	P1-2	14	passed
sjm2021024	This study	PRJNA1337184	SAMN52211404	SRR35706732			Mycoplasma pneumoniae	2021-08-16	China/Jinan	OP swab	P1-1	3	passed
sjm2021025	This study	PRJNA1337184	SAMN52211405	SRR35706731			Mycoplasma pneumoniae	2021-08-16	China/Jinan	OP swab	P1-1	3	passed
sjm2021026	This study	PRJNA1337184	SAMN52211406	SRR35706730			Mycoplasma pneumoniae	2021-08-23	China/Jinan	OP swab	P1-1	3	passed
sjm2021027	This study	PRJNA1337184	SAMN52211407	SRR35706729			Mycoplasma pneumoniae	2021-08-23	China/Jinan	OP swab	P1-1	3	passed
sjm2021028	This study	PRJNA1337184	SAMN52211408	SRR35706728			Mycoplasma pneumoniae	2021-08-23	China/Jinan	OP swab	P1-1	3	passed
sjm2021029	This study	PRJNA1337184	SAMN52211409	SRR35706727			Mycoplasma pneumoniae	2021-08-23	China/Jinan	OP swab	P1-2	14	passed
sjm2021030	This study	PRJNA1337184	SAMN52211410	SRR35706726			Mycoplasma pneumoniae	2021-08-23	China/Jinan	OP swab	P1-2	14	passed
sjm2021031	This study	PRJNA1337184	SAMN52211411	SRR35706724			Mycoplasma pneumoniae	2021-08-23	China/Jinan	OP swab	P1-1	3	passed
sjm2021032	This study	PRJNA1337184	SAMN52211412	SRR35706723			Mycoplasma pneumoniae	2021-09-01	China/Jinan	OP swab	P1-1	3	passed
sjm2021033	This study	PRJNA1337184	SAMN52211413	SRR35706722			Mycoplasma pneumoniae	2021-09-01	China/Jinan	OP swab	P1-1	3	passed
sjm2021034	This study	PRJNA1337184	SAMN52211414	SRR35706721			Mycoplasma pneumoniae	2021-09-23	China/Jinan	OP swab	P1-2	14	passed
sjm2021035	This study	PRJNA1337184	SAMN52211415	SRR35706720			Mycoplasma pneumoniae	2021-10-22	China/Jinan	OP swab	P1-1	NT	passed
sjm2021036	This study	PRJNA1337184	SAMN52211416	SRR35706719			Mycoplasma pneumoniae	2021-10-22	China/Jinan	OP swab	P1-2	14	passed
sjm2021037	This study	PRJNA1337184	SAMN52211417	SRR35706718			Mycoplasma pneumoniae	2021-10-22	China/Jinan	OP swab	P1-2	14	passed
sjm2021038	This study	PRJNA1337184	SAMN52211418	SRR35706717			Mycoplasma pneumoniae	2021-10-22	China/Jinan	OP swab	P1-2	14	passed
sjm2021039	This study	PRJNA1337184	SAMN52211419	SRR35706716			Mycoplasma pneumoniae	2021-10-22	China/Jinan	OP swab	P1-2	14	passed
sjm2021040	This study	PRJNA1337184	SAMN52211420	SRR35706811			Mycoplasma pneumoniae	2021-10-22	China/Jinan	OP swab	P1-2	14	passed
sjm2021041	This study	PRJNA1337184	SAMN52211421	SRR35706809			Mycoplasma pneumoniae	2021-10-22	China/Jinan	OP swab	P1-2	14	passed
sjm2021042	This study	PRJNA1337184	SAMN52211422	SRR35706808			Mycoplasma pneumoniae	2021-10-22	China/Jinan	OP swab	P1-2	14	passed
sjm2021043	This study	PRJNA1337184	SAMN52211423	SRR35706807			Mycoplasma pneumoniae	2021-10-22	China/Jinan	OP swab	P1-2	14	passed
sjm2021044	This study	PRJNA1337184	SAMN52211424	SRR35706806			Mycoplasma pneumoniae	2021-10-22	China/Jinan	OP swab	P1-1	3	passed
sjm2021045	This study	PRJNA1337184	SAMN52211425	SRR35706805			Mycoplasma pneumoniae	2021-10-22	China/Jinan	OP swab	P1-1	3	passed
sjm2021046	This study	PRJNA1337184	SAMN52211426	SRR35706804			Mycoplasma pneumoniae	2021-10-27	China/Jinan	OP swab	P1-2	14	passed
sjm2021047	This study	PRJNA1337184	SAMN52211427	SRR35706803			Mycoplasma pneumoniae	2021-10-27	China/Jinan	OP swab	P1-2	14	passed
sjm2021048	This study	PRJNA1337184	SAMN52211428	SRR35706802			Mycoplasma pneumoniae	2021-10-27	China/Jinan	OP swab	P1-2	14	passed
sjm2021049	This study	PRJNA1337184	SAMN52211429	SRR35706801			Mycoplasma pneumoniae	2021-10-27	China/Jinan	OP swab	P1-2	14	passed
sjm2021050	This study	PRJNA1337184	SAMN52211430	SRR35706800			Mycoplasma pneumoniae	2021-10-27	China/Jinan	OP swab	P1-2	14	passed
sjm2021051	This study	PRJNA1337184	SAMN52211431	SRR35706798			Mycoplasma pneumoniae	2021-11-03	China/Jinan	OP swab	P1-1	3	passed
sjm2021052	This study	PRJNA1337184	SAMN52211432	SRR35706797			Mycoplasma pneumoniae	2021-11-03	China/Jinan	OP swab	P1-1	3	passed
sjm2021053	This study	PRJNA1337184	SAMN52211433	SRR35706796			Mycoplasma pneumoniae	2021-11-11	China/Jinan	OP swab	P1-1	3	passed
sjm2021054	This study	PRJNA1337184	SAMN52211434	SRR35706795			Mycoplasma pneumoniae	2021-11-11	China/Jinan	OP swab	P1-1	30	passed
sjm2021055	This study	PRJNA1337184	SAMN52211435	SRR35706794			Mycoplasma pneumoniae	2021-11-11	China/Jinan	OP swab	P1-2	14	passed
sjm2021056	This study	PRJNA1337184	SAMN52211436	SRR35706793			Mycoplasma pneumoniae	2021-11-11	China/Jinan	OP swab	P1-1	30	passed
sjm2021057	This study	PRJNA1337184	SAMN52211437	SRR35706792			Mycoplasma pneumoniae	2021-11-11	China/Jinan	OP swab	P1-2	14	passed
sjm2021058	This study	PRJNA1337184	SAMN52211438	SRR35706791			Mycoplasma pneumoniae	2021-11-11	China/Jinan	OP swab	P1-2	14	passed
sjm2021059	This study	PRJNA1337184	SAMN52211439	SRR35706790			Mycoplasma pneumoniae	2021-11-11	China/Jinan	OP swab	P1-1	3	passed
sjm2021060	This study	PRJNA1337184	SAMN52211440	SRR35706789			Mycoplasma pneumoniae	2021-11-11	China/Jinan	OP swab	P1-2	14	passed
sjm2021061	This study	PRJNA1337184	SAMN52211441	SRR35706787			Mycoplasma pneumoniae	2021-11-17	China/Jinan	OP swab	P1-2	14	passed
sjm2021062	This study	PRJNA1337184	SAMN52211442	SRR35706786			Mycoplasma pneumoniae	2021-11-19	China/Jinan	OP swab	P1-1	30	passed
sjm2021063	This study	PRJNA1337184	SAMN52211443	SRR35706785			Mycoplasma pneumoniae	2021-11-22	China/Jinan	OP swab	P1-1	30	passed
sjm2021064	This study	PRJNA1337184	SAMN52211444	SRR35706784			Mycoplasma pneumoniae	2021-12-06	China/Jinan	OP swab	P1-2	14	passed
sjm2021065	This study	PRJNA1337184	SAMN52211445	SRR35706783			Mycoplasma pneumoniae	2021-12-07	China/Jinan	OP swab	P1-2	14	passed
sjm2021066	This study	PRJNA1337184	SAMN52211446	SRR35706782			Mycoplasma pneumoniae	2021-12-07	China/Jinan	OP swab	P1-2	14	passed
sjm2021067	This study	PRJNA1337184	SAMN52211447	SRR35706781			Mycoplasma pneumoniae	2021-12-07	China/Jinan	OP swab	P1-2	14	passed
sjm2021068	This study	PRJNA1337184	SAMN52211448	SRR35706780			Mycoplasma pneumoniae	2021-12-07	China/Jinan	OP swab	P1-2	14	passed
sjm2021069	This study	PRJNA1337184	SAMN52211449	SRR35706715			Mycoplasma pneumoniae	2021-12-07	China/Jinan	OP swab	P1-2	14	passed
sjm2021070	This study	PRJNA1337184	SAMN52211450	SRR35706714			Mycoplasma pneumoniae	2021-12-07	China/Jinan	OP swab	P1-2	14	passed
sjm2021071	This study	PRJNA1337184	SAMN52211451	SRR35706712			Mycoplasma pneumoniae	2021-12-07	China/Jinan	OP swab	P1-2	14	passed
sjm2021072	This study	PRJNA1337184	SAMN52211452	SRR35706711			Mycoplasma pneumoniae	2021-12-07	China/Jinan	OP swab	P1-2	14	passed
sjm2021073	This study	PRJNA1337184	SAMN52211453	SRR35706710			Mycoplasma pneumoniae	2021-12-08	China/Jinan	OP swab	P1-2	14	passed
sjm2021074	This study	PRJNA1337184	SAMN52211454	SRR35706709			Mycoplasma pneumoniae	2021-12-09	China/Jinan	OP swab	P1-2	14	passed
sjm2021075	This study	PRJNA1337184	SAMN52211455	SRR35706708			Mycoplasma pneumoniae	2021-12-09	China/Jinan	OP swab	P1-2	14	passed
sjm2021076	This study	PRJNA1337184	SAMN52211456	SRR35706707			Mycoplasma pneumoniae	2021-12-09	China/Jinan	OP swab	P1-2	14	passed
sjm2021077	This study	PRJNA1337184	SAMN52211457	SRR35706706			Mycoplasma pneumoniae	2021-12-09	China/Jinan	OP swab	P1-2	14	passed
sjm2021078	This study	PRJNA1337184	SAMN52211458	SRR35706705			Mycoplasma pneumoniae	2021-12-09	China/Jinan	OP swab	P1-2	14	passed
sjm2021079	This study	PRJNA1337184	SAMN52211459	SRR35706704			Mycoplasma pneumoniae	2021-12-09	China/Jinan	OP swab	P1-2	14	passed
sjm2021080	This study	PRJNA1337184	SAMN52211460	SRR35706703			Mycoplasma pneumoniae	2021-12-09	China/Jinan	OP swab	P1-2	14	passed
sjm2021081	This study	PRJNA1337184	SAMN52211461	SRR35706701			Mycoplasma pneumoniae	2021-12-13	China/Jinan	OP swab	P1-1	3	passed
sjm2021082	This study	PRJNA1337184	SAMN52211462	SRR35706700			Mycoplasma pneumoniae	2021-12-13	China/Jinan	OP swab	P1-1	3	passed
sjm2021083	This study	PRJNA1337184	SAMN52211463	SRR35706699			Mycoplasma pneumoniae	2021-12-13	China/Jinan	OP swab	P1-1	3	passed
sjm2021084	This study	PRJNA1337184	SAMN52211464	SRR35706698			Mycoplasma pneumoniae	2021-12-13	China/Jinan	OP swab	P1-1	3	passed
sjm2021085	This study	PRJNA1337184	SAMN52211465	SRR35706697			Mycoplasma pneumoniae	2021-12-16	China/Jinan	OP swab	P1-2	14	passed
sjm2021086	This study	PRJNA1337184	SAMN52211466	SRR35706696			Mycoplasma pneumoniae	2021-12-19	China/Jinan	OP swab	P1-1	3	passed
sjm2023001	This study	PRJNA1337184	SAMN52211467	SRR35706695			Mycoplasma pneumoniae	2023-11-06	China/Jinan	OP swab	P1-1	3	passed
sjm2023002	This study	PRJNA1337184	SAMN52211468	SRR35706694			Mycoplasma pneumoniae	2023-11-06	China/Jinan	OP swab	P1-1	3	passed
sjm2023003	This study	PRJNA1337184	SAMN52211469	SRR35706693			Mycoplasma pneumoniae	2023-11-06	China/Jinan	OP swab	P1-1	3	passed
sjm2023004	This study	PRJNA1337184	SAMN52211470	SRR35706692			Mycoplasma pneumoniae	2023-11-07	China/Jinan	OP swab	P1-1	3	passed
sjm2023005	This study	PRJNA1337184	SAMN52211471	SRR35706690			Mycoplasma pneumoniae	2023-11-07	China/Jinan	OP swab	P1-2	14	passed
sjm2023006	This study	PRJNA1337184	SAMN52211472	SRR35706689			Mycoplasma pneumoniae	2023-11-07	China/Jinan	OP swab	P1-2	14	passed
sjm2023007	This study	PRJNA1337184	SAMN52211473	SRR35706688			Mycoplasma pneumoniae	2023-11-07	China/Jinan	OP swab	P1-2	14	passed
sjm2023008	This study	PRJNA1337184	SAMN52211474	SRR35706687			Mycoplasma pneumoniae	2023-11-07	China/Jinan	OP swab	P1-1	3	passed
sjm2023009	This study	PRJNA1337184	SAMN52211475	SRR35706686			Mycoplasma pneumoniae	2023-11-07	China/Jinan	OP swab	P1-2	14	passed
sjm2023010	This study	PRJNA1337184	SAMN52211476	SRR35706685			Mycoplasma pneumoniae	2023-11-07	China/Jinan	OP swab	P1-1	3	passed
sjm2023011	This study	PRJNA1337184	SAMN52211477	SRR35706684			Mycoplasma pneumoniae	2023-11-07	China/Jinan	OP swab	P1-1	3	passed
sjm2023012	This study	PRJNA1337184	SAMN52211478	SRR35706651			Mycoplasma pneumoniae	2023-11-08	China/Jinan	OP swab	P1-2	14	passed
sjm2023013	This study	PRJNA1337184	SAMN52211479	SRR35706650			Mycoplasma pneumoniae	2023-11-08	China/Jinan	OP swab	P1-1	3	passed
sjm2023014	This study	PRJNA1337184	SAMN52211480	SRR35706649			Mycoplasma pneumoniae	2023-11-10	China/Jinan	OP swab	P1-2	14	passed
sjm2023015	This study	PRJNA1337184	SAMN52211481	SRR35706776			Mycoplasma pneumoniae	2023-11-10	China/Jinan	OP swab	P1-2	14	passed
sjm2023016	This study	PRJNA1337184	SAMN52211482	SRR35706775			Mycoplasma pneumoniae	2023-11-10	China/Jinan	OP swab	P1-1	3	passed
sjm2023017	This study	PRJNA1337184	SAMN52211483	SRR35706774			Mycoplasma pneumoniae	2023-11-10	China/Jinan	OP swab	P1-1	3	passed
sjm2023018	This study	PRJNA1337184	SAMN52211484	SRR35706773			Mycoplasma pneumoniae	2023-11-11	China/Jinan	OP swab	P1-1	3	passed
sjm2023019	This study	PRJNA1337184	SAMN52211485	SRR35706772			Mycoplasma pneumoniae	2023-11-11	China/Jinan	OP swab	P1-1	NT	passed
sjm2023020	This study	PRJNA1337184	SAMN52211486	SRR35706771			Mycoplasma pneumoniae	2023-11-12	China/Jinan	OP swab	P1-1	3	passed
sjm2023021	This study	PRJNA1337184	SAMN52211487	SRR35706770			Mycoplasma pneumoniae	2023-11-14	China/Jinan	OP swab	P1-1	3	passed
sjm2023022	This study	PRJNA1337184	SAMN52211488	SRR35706769			Mycoplasma pneumoniae	2023-11-14	China/Jinan	OP swab	P1-1	3	passed
sjm2023023	This study	PRJNA1337184	SAMN52211489	SRR35706768			Mycoplasma pneumoniae	2023-11-14	China/Jinan	OP swab	P1-2	14	passed
sjm2023024	This study	PRJNA1337184	SAMN52211490	SRR35706767			Mycoplasma pneumoniae	2023-11-15	China/Jinan	OP swab	P1-2	14	passed
sjm2023025	This study	PRJNA1337184	SAMN52211491	SRR35706765			Mycoplasma pneumoniae	2023-11-15	China/Jinan	OP swab	P1-2	14	passed
sjm2023026	This study	PRJNA1337184	SAMN52211492	SRR35706764			Mycoplasma pneumoniae	2023-11-16	China/Jinan	OP swab	P1-1	3	passed
sjm2023027	This study	PRJNA1337184	SAMN52211493	SRR35706763			Mycoplasma pneumoniae	2023-11-17	China/Jinan	OP swab	P1-1	3	passed
sjm2023028	This study	PRJNA1337184	SAMN52211494	SRR35706762			Mycoplasma pneumoniae	2023-11-18	China/Jinan	OP swab	P1-2	14	passed
sjm2023029	This study	PRJNA1337184	SAMN52211495	SRR35706761			Mycoplasma pneumoniae	2023-11-19	China/Jinan	OP swab	P1-2	14	passed
sjm2023030	This study	PRJNA1337184	SAMN52211496	SRR35706760			Mycoplasma pneumoniae	2023-11-19	China/Jinan	OP swab	P1-2	14	passed
sjm2023031	This study	PRJNA1337184	SAMN52211497	SRR35706759			Mycoplasma pneumoniae	2023-11-19	China/Jinan	OP swab	P1-1	3	passed
sjm2023032	This study	PRJNA1337184	SAMN52211498	SRR35706758			Mycoplasma pneumoniae	2023-11-19	China/Jinan	OP swab	P1-1	3	passed
sjm2023033	This study	PRJNA1337184	SAMN52211499	SRR35706757			Mycoplasma pneumoniae	2023-11-23	China/Jinan	OP swab	P1-1	3	passed
sjm2023034	This study	PRJNA1337184	SAMN52211500	SRR35706756			Mycoplasma pneumoniae	2023-11-23	China/Jinan	OP swab	P1-1	3	passed
sjm2023035	This study	PRJNA1337184	SAMN52211501	SRR35706754			Mycoplasma pneumoniae	2023-11-25	China/Jinan	OP swab	P1-1	3	passed
sjm2023036	This study	PRJNA1337184	SAMN52211502	SRR35706753			Mycoplasma pneumoniae	2023-11-25	China/Jinan	OP swab	P1-1	3	passed
sjm2023037	This study	PRJNA1337184	SAMN52211503	SRR35706752			Mycoplasma pneumoniae	2023-11-25	China/Jinan	OP swab	P1-2	14	passed
sjm2023038	This study	PRJNA1337184	SAMN52211504	SRR35706751			Mycoplasma pneumoniae	2023-11-25	China/Jinan	OP swab	P1-1	3	passed
sjm2023039	This study	PRJNA1337184	SAMN52211505	SRR35706750			Mycoplasma pneumoniae	2023-11-28	China/Jinan	OP swab	P1-1	3	passed
sjm2023040	This study	PRJNA1337184	SAMN52211506	SRR35706749			Mycoplasma pneumoniae	2023-11-28	China/Jinan	OP swab	P1-2	14	passed
sjm2023041	This study	PRJNA1337184	SAMN52211507	SRR35706748			Mycoplasma pneumoniae	2023-12-01	China/Jinan	OP swab	P1-1	3	passed
sjm2023042	This study	PRJNA1337184	SAMN52211508	SRR35706683			Mycoplasma pneumoniae	2023-12-01	China/Jinan	OP swab	P1-2	14	passed
sjm2023043	This study	PRJNA1337184	SAMN52211509	SRR35706682			Mycoplasma pneumoniae	2023-12-01	China/Jinan	OP swab	P1-2	14	passed
sjm2023044	This study	PRJNA1337184	SAMN52211510	SRR35706681			Mycoplasma pneumoniae	2023-12-01	China/Jinan	OP swab	P1-1	3	passed
sjm2023045	This study	PRJNA1337184	SAMN52211511	SRR35706679			Mycoplasma pneumoniae	2023-12-02	China/Jinan	OP swab	P1-2	14	passed
sjm2023046	This study	PRJNA1337184	SAMN52211512	SRR35706678			Mycoplasma pneumoniae	2023-12-02	China/Jinan	OP swab	P1-2	14	passed
sjm2023047	This study	PRJNA1337184	SAMN52211513	SRR35706677			Mycoplasma pneumoniae	2023-12-02	China/Jinan	OP swab	P1-1	3	passed
sjm2023048	This study	PRJNA1337184	SAMN52211514	SRR35706676			Mycoplasma pneumoniae	2023-12-05	China/Jinan	OP swab	P1-1	3	passed
sjm2023049	This study	PRJNA1337184	SAMN52211515	SRR35706675			Mycoplasma pneumoniae	2023-12-05	China/Jinan	OP swab	P1-1	NT	passed
sjm2023050	This study	PRJNA1337184	SAMN52211516	SRR35706674			Mycoplasma pneumoniae	2023-12-05	China/Jinan	OP swab	P1-1	3	passed
sjm2023051	This study	PRJNA1337184	SAMN52211517	SRR35706673			Mycoplasma pneumoniae	2023-12-05	China/Jinan	OP swab	P1-1	3	passed
sjm2023052	This study	PRJNA1337184	SAMN52211518	SRR35706672			Mycoplasma pneumoniae	2023-12-05	China/Jinan	OP swab	P1-1	3	passed
sjm2023053	This study	PRJNA1337184	SAMN52211519	SRR35706671			Mycoplasma pneumoniae	2023-12-06	China/Jinan	OP swab	P1-1	3	passed
sjm2023054	This study	PRJNA1337184	SAMN52211520	SRR35706670			Mycoplasma pneumoniae	2023-12-06	China/Jinan	OP swab	P1-1	3	passed
sjm2023055	This study	PRJNA1337184	SAMN52211521	SRR35706668			Mycoplasma pneumoniae	2023-12-06	China/Jinan	OP swab	P1-1	3	passed
sjm2023056	This study	PRJNA1337184	SAMN52211522	SRR35706667			Mycoplasma pneumoniae	2023-12-07	China/Jinan	OP swab	P1-1	3	passed
sjm2023057	This study	PRJNA1337184	SAMN52211523	SRR35706666			Mycoplasma pneumoniae	2023-12-08	China/Jinan	OP swab	P1-1	3	passed
sjm2023058	This study	PRJNA1337184	SAMN52211524	SRR35706665			Mycoplasma pneumoniae	2023-12-08	China/Jinan	OP swab	P1-2	14	passed
sjm2023059	This study	PRJNA1337184	SAMN52211525	SRR35706664			Mycoplasma pneumoniae	2023-12-10	China/Jinan	OP swab	P1-1	3	passed
sjm2023060	This study	PRJNA1337184	SAMN52211526	SRR35706663			Mycoplasma pneumoniae	2023-12-10	China/Jinan	OP swab	P1-1	3	passed
sjm2023061	This study	PRJNA1337184	SAMN52211527	SRR35706662			Mycoplasma pneumoniae	2023-12-11	China/Jinan	OP swab	P1-2	14	passed
sjm2023062	This study	PRJNA1337184	SAMN52211528	SRR35706661			Mycoplasma pneumoniae	2023-12-13	China/Jinan	OP swab	P1-1	3	passed
sjm2023063	This study	PRJNA1337184	SAMN52211529	SRR35706660			Mycoplasma pneumoniae	2023-12-14	China/Jinan	OP swab	P1-2	14	passed
sjm2023064	This study	PRJNA1337184	SAMN52211530	SRR35706659			Mycoplasma pneumoniae	2023-12-14	China/Jinan	OP swab	P1-1	3	passed
sjm2023065	This study	PRJNA1337184	SAMN52211531	SRR35706657			Mycoplasma pneumoniae	2023-12-16	China/Jinan	OP swab	P1-1	3	passed
sjm2023066	This study	PRJNA1337184	SAMN52211532	SRR35706656			Mycoplasma pneumoniae	2023-12-18	China/Jinan	OP swab	P1-1	3	passed
sjm2024001	This study	PRJNA1337184	SAMN52211533	SRR35706655			Mycoplasma pneumoniae	2024-10-30	China/Jinan	OP swab	P1-1	3	passed
sjm2024002	This study	PRJNA1337184	SAMN52211534	SRR35706654			Mycoplasma pneumoniae	2024-10-30	China/Jinan	OP swab	P1-1	3	passed
sjm2024003	This study	PRJNA1337184	SAMN52211535	SRR35706653			Mycoplasma pneumoniae	2024-10-30	China/Jinan	OP swab	P1-2	14	passed
sjm2024004	This study	PRJNA1337184	SAMN52211536	SRR35706652			Mycoplasma pneumoniae	2024-10-30	China/Jinan	OP swab	P1-1	3	passed
sjm2024005	This study	PRJNA1337184	SAMN52211537	SRR35706843			Mycoplasma pneumoniae	2024-10-30	China/Jinan	OP swab	P1-1	3	passed
sjm2024006	This study	PRJNA1337184	SAMN52211538	SRR35706842			Mycoplasma pneumoniae	2024-10-31	China/Jinan	OP swab	P1-1	3	passed
sjm2024007	This study	PRJNA1337184	SAMN52211539	SRR35706841			Mycoplasma pneumoniae	2024-11-01	China/Jinan	OP swab	P1-1	3	passed
sjm2024008	This study	PRJNA1337184	SAMN52211540	SRR35706840			Mycoplasma pneumoniae	2024-11-01	China/Jinan	OP swab	P1-1	3	passed
sjm2024009	This study	PRJNA1337184	SAMN52211541	SRR35706838			Mycoplasma pneumoniae	2024-11-01	China/Jinan	OP swab	P1-1	3	passed
sjm2024010	This study	PRJNA1337184	SAMN52211542	SRR35706837			Mycoplasma pneumoniae	2024-11-02	China/Jinan	OP swab	P1-1	3	passed
sjm2024011	This study	PRJNA1337184	SAMN52211543	SRR35706836			Mycoplasma pneumoniae	2024-11-02	China/Jinan	OP swab	P1-1	3	passed
sjm2024012	This study	PRJNA1337184	SAMN52211544	SRR35706835			Mycoplasma pneumoniae	2024-11-03	China/Jinan	OP swab	P1-1	3	passed
sjm2024013	This study	PRJNA1337184	SAMN52211545	SRR35706834			Mycoplasma pneumoniae	2024-11-03	China/Jinan	OP swab	P1-1	3	passed
sjm2024014	This study	PRJNA1337184	SAMN52211546	SRR35706833			Mycoplasma pneumoniae	2024-11-03	China/Jinan	OP swab	P1-1	3	passed
sjm2024015	This study	PRJNA1337184	SAMN52211547	SRR35706832			Mycoplasma pneumoniae	2024-11-03	China/Jinan	OP swab	P1-1	3	passed
sjm2024016	This study	PRJNA1337184	SAMN52211548	SRR35706831			Mycoplasma pneumoniae	2024-11-03	China/Jinan	OP swab	P1-2	14	passed
sjm2024017	This study	PRJNA1337184	SAMN52211549	SRR35706830			Mycoplasma pneumoniae	2024-11-03	China/Jinan	OP swab	P1-1	3	passed
sjm2024018	This study	PRJNA1337184	SAMN52211550	SRR35706829			Mycoplasma pneumoniae	2024-11-03	China/Jinan	OP swab	P1-1	NT	passed
sjm2024019	This study	PRJNA1337184	SAMN52211551	SRR35706827			Mycoplasma pneumoniae	2024-11-04	China/Jinan	OP swab	P1-1	3	passed
sjm2024020	This study	PRJNA1337184	SAMN52211552	SRR35706826			Mycoplasma pneumoniae	2024-11-04	China/Jinan	OP swab	P1-1	3	passed
sjm2024021	This study	PRJNA1337184	SAMN52211553	SRR35706825			Mycoplasma pneumoniae	2024-11-04	China/Jinan	OP swab	P1-1	3	passed
sjm2024022	This study	PRJNA1337184	SAMN52211554	SRR35706824			Mycoplasma pneumoniae	2024-11-04	China/Jinan	OP swab	P1-2	NT	passed
sjm2024023	This study	PRJNA1337184	SAMN52211555	SRR35706823			Mycoplasma pneumoniae	2024-11-04	China/Jinan	OP swab	P1-2	14	passed
sjm2024024	This study	PRJNA1337184	SAMN52211556	SRR35706822			Mycoplasma pneumoniae	2024-11-05	China/Jinan	OP swab	P1-2	14	passed
sjm2024025	This study	PRJNA1337184	SAMN52211557	SRR35706821			Mycoplasma pneumoniae	2024-11-05	China/Jinan	OP swab	P1-1	3	passed
sjm2024026	This study	PRJNA1337184	SAMN52211558	SRR35706820			Mycoplasma pneumoniae	2024-11-05	China/Jinan	OP swab	P1-1	3	passed
sjm2024027	This study	PRJNA1337184	SAMN52211559	SRR35706819			Mycoplasma pneumoniae	2024-11-05	China/Jinan	OP swab	P1-1	3	passed
sjm2024028	This study	PRJNA1337184	SAMN52211560	SRR35706818			Mycoplasma pneumoniae	2024-11-06	China/Jinan	OP swab	P1-1	3	passed
sjm2024029	This study	PRJNA1337184	SAMN52211561	SRR35706816			Mycoplasma pneumoniae	2024-11-06	China/Jinan	OP swab	P1-1	3	passed
sjm2024030	This study	PRJNA1337184	SAMN52211562	SRR35706815			Mycoplasma pneumoniae	2024-11-06	China/Jinan	OP swab	P1-2	14	passed
sjm2024031	This study	PRJNA1337184	SAMN52211563	SRR35706814			Mycoplasma pneumoniae	2024-11-06	China/Jinan	OP swab	P1-1	3	passed
sjm2024032	This study	PRJNA1337184	SAMN52211564	SRR35706813			Mycoplasma pneumoniae	2024-11-06	China/Jinan	OP swab	P1-1	3	passed
sjm2024033	This study	PRJNA1337184	SAMN52211565	SRR35706812			Mycoplasma pneumoniae	2024-11-06	China/Jinan	OP swab	P1-1	3	passed
sjm2024034	This study	PRJNA1337184	SAMN52211566	SRR35706648			Mycoplasma pneumoniae	2024-11-06	China/Jinan	OP swab	P1-1	3	passed
sjm2024035	This study	PRJNA1337184	SAMN52211567	SRR35706647			Mycoplasma pneumoniae	2024-11-06	China/Jinan	OP swab	P1-2	NT	passed
sjm2024036	This study	PRJNA1337184	SAMN52211568	SRR35706646			Mycoplasma pneumoniae	2024-11-07	China/Jinan	OP swab	P1-1	3	passed
sjm2024037	This study	PRJNA1337184	SAMN52211569	SRR35706645			Mycoplasma pneumoniae	2024-11-07	China/Jinan	OP swab	P1-1	3	passed
sjm2024038	This study	PRJNA1337184	SAMN52211570	SRR35706644			Mycoplasma pneumoniae	2024-11-08	China/Jinan	OP swab	P1-1	3	passed
sjm2024039	This study	PRJNA1337184	SAMN52211571	SRR35706642			Mycoplasma pneumoniae	2024-11-13	China/Jinan	OP swab	P1-1	NT	passed
sjm2024040	This study	PRJNA1337184	SAMN52211572	SRR35706641			Mycoplasma pneumoniae	2024-11-13	China/Jinan	OP swab	P1-1	3	passed
sjm2024041	This study	PRJNA1337184	SAMN52211573	SRR35706640			Mycoplasma pneumoniae	2024-11-13	China/Jinan	OP swab	P1-1	3	passed
sjm2024042	This study	PRJNA1337184	SAMN52211574	SRR35706639			Mycoplasma pneumoniae	2024-11-13	China/Jinan	OP swab	P1-1	3	passed
sjm2024043	This study	PRJNA1337184	SAMN52211575	SRR35706638			Mycoplasma pneumoniae	2024-11-13	China/Jinan	OP swab	P1-1	3	passed
sjm2024044	This study	PRJNA1337184	SAMN52211576	SRR35706637			Mycoplasma pneumoniae	2024-11-13	China/Jinan	OP swab	P1-1	3	passed
sjm2024045	This study	PRJNA1337184	SAMN52211577	SRR35706636			Mycoplasma pneumoniae	2024-11-13	China/Jinan	OP swab	P1-1	3	passed
sjm2024046	This study	PRJNA1337184	SAMN52211578	SRR35706635			Mycoplasma pneumoniae	2024-11-14	China/Jinan	OP swab	P1-2	14	passed
sjm2024047	This study	PRJNA1337184	SAMN52211579	SRR35706634			Mycoplasma pneumoniae	2024-11-14	China/Jinan	OP swab	P1-1	3	passed
sjm2024048	This study	PRJNA1337184	SAMN52211580	SRR35706633			Mycoplasma pneumoniae	2024-11-14	China/Jinan	OP swab	P1-1	3	passed
sjm2024049	This study	PRJNA1337184	SAMN52211581	SRR35706630			Mycoplasma pneumoniae	2024-11-14	China/Jinan	OP swab	P1-1	3	passed
sjm2024050	This study	PRJNA1337184	SAMN52211582	SRR35706629			Mycoplasma pneumoniae	2024-11-14	China/Jinan	OP swab	P1-1	3	passed
sjm2024051	This study	PRJNA1337184	SAMN52211583	SRR35706628			Mycoplasma pneumoniae	2024-11-14	China/Jinan	OP swab	P1-1	3	passed
sjm2024052	This study	PRJNA1337184	SAMN52211584	SRR35706627			Mycoplasma pneumoniae	2024-11-14	China/Jinan	OP swab	P1-1	3	passed
sjm2024053	This study	PRJNA1337184	SAMN52211585	SRR35706626			Mycoplasma pneumoniae	2024-11-14	China/Jinan	OP swab	P1-1	3	passed
sjm2024054	This study	PRJNA1337184	SAMN52211586	SRR35706625			Mycoplasma pneumoniae	2024-11-15	China/Jinan	OP swab	P1-1	3	passed
sjm2024055	This study	PRJNA1337184	SAMN52211587	SRR35706624			Mycoplasma pneumoniae	2024-11-15	China/Jinan	OP swab	P1-1	3	passed
sjm2024056	This study	PRJNA1337184	SAMN52211588	SRR35706623			Mycoplasma pneumoniae	2024-11-15	China/Jinan	OP swab	P1-1	NT	passed
sjm2024057	This study	PRJNA1337184	SAMN52211589	SRR35706622			Mycoplasma pneumoniae	2024-11-16	China/Jinan	OP swab	P1-1	3	passed
sjm2024058	This study	PRJNA1337184	SAMN52211590	SRR35706621			Mycoplasma pneumoniae	2024-11-16	China/Jinan	OP swab	P1-1	3	passed
sjm2024059	This study	PRJNA1337184	SAMN52211591	SRR35706619			Mycoplasma pneumoniae	2024-11-17	China/Jinan	OP swab	P1-1	3	passed
sjm2024060	This study	PRJNA1337184	SAMN52211592	SRR35706618			Mycoplasma pneumoniae	2024-11-29	China/Jinan	OP swab	P1-1	3	passed
sjm2024061	This study	PRJNA1337184	SAMN52211593	SRR35706617			Mycoplasma pneumoniae	2024-11-29	China/Jinan	OP swab	P1-1	3	passed
sjm2024062	This study	PRJNA1337184	SAMN52211594	SRR35706747			Mycoplasma pneumoniae	2024-11-29	China/Jinan	OP swab	P1-1	3	passed
sjm2024063	This study	PRJNA1337184	SAMN52211595	SRR35706746			Mycoplasma pneumoniae	2024-11-30	China/Jinan	OP swab	P1-2	14	passed
sjm2024064	This study	PRJNA1337184	SAMN52211596	SRR35706745			Mycoplasma pneumoniae	2024-11-30	China/Jinan	OP swab	P1-1	3	passed
sjm2024065	This study	PRJNA1337184	SAMN52211597	SRR35706744			Mycoplasma pneumoniae	2024-11-30	China/Jinan	OP swab	P1-1	3	passed
sjm2024066	This study	PRJNA1337184	SAMN52211598	SRR35706743			Mycoplasma pneumoniae	2024-12-01	China/Jinan	OP swab	P1-1	3	passed
sjm2024067	This study	PRJNA1337184	SAMN52211599	SRR35706742			Mycoplasma pneumoniae	2024-12-01	China/Jinan	OP swab	P1-1	3	passed
sjm2024068	This study	PRJNA1337184	SAMN52211600	SRR35706741			Mycoplasma pneumoniae	2024-12-01	China/Jinan	OP swab	P1-1	3	passed
sjm2024069	This study	PRJNA1337184	SAMN52211601	SRR35706739			Mycoplasma pneumoniae	2024-12-01	China/Jinan	OP swab	P1-1	3	passed
sjm2024070	This study	PRJNA1337184	SAMN52211602	SRR35706738			Mycoplasma pneumoniae	2024-12-02	China/Jinan	OP swab	P1-1	3	passed
sjm2024071	This study	PRJNA1337184	SAMN52211603	SRR35706737			Mycoplasma pneumoniae	2024-12-03	China/Jinan	OP swab	P1-1	3	passed
sjm2024072	This study	PRJNA1337184	SAMN52211604	SRR35706736			Mycoplasma pneumoniae	2024-12-03	China/Jinan	OP swab	P1-1	3	passed
sjm2024073	This study	PRJNA1337184	SAMN52211605	SRR35706735			Mycoplasma pneumoniae	2024-12-04	China/Jinan	OP swab	P1-1	3	passed
sjm2024074	This study	PRJNA1337184	SAMN52211606	SRR35706734			Mycoplasma pneumoniae	2024-12-04	China/Jinan	OP swab	P1-1	3	passed
sjm2024075	This study	PRJNA1337184	SAMN52211607	SRR35706733			Mycoplasma pneumoniae	2024-12-05	China/Jinan	OP swab	P1-1	3	passed
1.21346e+06	BV-BRC	PRJNA171159	SAMN02471521		GCA_000387745.1	1.21346e+06	Mycoplasmoides pneumoniae	1994	USA			NT	passed
1.26376e+06	BV-BRC	PRJNA182273	SAMN03284385		GCF_001272715.1	1.26376e+06	Mycoplasmoides pneumoniae	1999	USA			2	passed
1.26376e+06	BV-BRC	PRJNA182270	SAMN03284386		GCF_001272735.1	1.26376e+06	Mycoplasmoides pneumoniae	2006	USA			20	passed
722438	BV-BRC	PRJNA182276	SAMN03284384		GCF_001272835.1	722438	Mycoplasmoides pneumoniae	1954	USA			2	passed
1.26376e+06	BV-BRC	PRJNA182275	SAMN03284392		GCF_001272855.1	1.26376e+06	Mycoplasmoides pneumoniae	1981	United Kingdom			4	passed
1.28094e+06	BV-BRC	PRJNA186010	SAMN03284393		GCF_001272895.1	1.28094e+06	Mycoplasmoides pneumoniae	1982	United Kingdom			2	passed
1.44138e+06	BV-BRC	PRJNA232505	SAMN02582400		GCA_000733995.1	1.44138e+06	Mycoplasmoides pneumoniae	2005	China			NT	passed
1.26384e+06	BV-BRC	PRJNA182261	SAMN03284394		GCF_001272915.1	1.26384e+06	Mycoplasmoides pneumoniae	1944	USA			2	passed
1.23326e+06	BV-BRC	PRJNA175467	SAMN02471519		GCA_000319655.1	1.23326e+06	Mycoplasmoides pneumoniae	1980	USA			2	passed
2104.19	BV-BRC	PRJNA328823	SAMN05391711		GCA_002563365.1	2104.19	Mycoplasmoides pneumoniae	1999	USA			NT	passed
2104.18	BV-BRC	PRJNA328823	SAMN05391712		GCA_002128205.1	2104.18	Mycoplasmoides pneumoniae	1999	USA			NT	passed
2104.46	BV-BRC	PRJNA533936	SAMN11472196		GCA_009947985.1	2104.46	Mycoplasmoides pneumoniae	2010	South Korea			3	passed
2104.46	BV-BRC	PRJNA533936	SAMN11472197		GCA_009947575.1	2104.46	Mycoplasmoides pneumoniae	2010	South Korea			17	passed
2104.46	BV-BRC	PRJNA533936	SAMN11472198		GCA_009947205.1	2104.46	Mycoplasmoides pneumoniae	2010	South Korea			1	passed
2104.46	BV-BRC	PRJNA533936	SAMN11472201		GCA_009945865.1	2104.46	Mycoplasmoides pneumoniae	2010	South Korea			14	passed
2104.45	BV-BRC	PRJNA533936	SAMN11472210		GCA_009942915.1	2104.45	Mycoplasmoides pneumoniae	2011	South Korea			33	passed
2104.18	BV-BRC	PRJNA328823	SAMN05391714		GCA_002128235.1	2104.18	Mycoplasmoides pneumoniae	1999	USA			2	passed
2104.45	BV-BRC	PRJNA533936	SAMN11472207		GCA_009943805.1	2104.45	Mycoplasmoides pneumoniae	2011	South Korea			3	passed
2104.45	BV-BRC	PRJNA533936	SAMN11472208		GCA_009943505.1	2104.45	Mycoplasmoides pneumoniae	2011	South Korea			14	passed
2104.45	BV-BRC	PRJNA533936	SAMN11472213		GCA_009942155.1	2104.45	Mycoplasmoides pneumoniae	2014	South Korea			14	passed
2104.18	BV-BRC	PRJNA328823	SAMN05391721		GCA_002128105.1	2104.18	Mycoplasmoides pneumoniae	2000	USA			2	passed
2104.18	BV-BRC	PRJNA328823	SAMN05391717		GCA_002128265.1	2104.18	Mycoplasmoides pneumoniae	1995	USA			15	passed
2104.17	BV-BRC	PRJNA328823	SAMN05391698		GCA_002128025.1	2104.17	Mycoplasmoides pneumoniae	1965	USA			1	passed
2104.17	BV-BRC	PRJNA328823	SAMN05391693		GCA_002127985.1	2104.17	Mycoplasmoides pneumoniae	1988	Denmark			19	passed
2104.19	BV-BRC	PRJNA328823	SAMN05391701		GCA_002563415.1	2104.19	Mycoplasmoides pneumoniae	1998	Kenya			3	passed
2104.14	BV-BRC	PRJNA310359	SAMN04451628		GCF_001558175.1	2104.14	Mycoplasmoides pneumoniae	2012	China			3	passed
2104.18	BV-BRC	PRJNA328823	SAMN05391709		GCA_002128165.1	2104.18	Mycoplasmoides pneumoniae	2013	USA			2	passed
2104.18	BV-BRC	PRJNA328823	SAMN05391741		GCA_002128125.1	2104.18	Mycoplasmoides pneumoniae	2014	USA			14	passed
2104.19	BV-BRC	PRJNA328823	SAMN05391740		GCA_002563345.1	2104.19	Mycoplasmoides pneumoniae	2013	USA			3	passed
2104.17	BV-BRC	PRJNA328823	SAMN05391704		GCA_002128065.1	2104.17	Mycoplasmoides pneumoniae	2010	Egypt			20	passed
2104.17	BV-BRC	PRJNA328823	SAMN05391695		GCA_002128005.1	2104.17	Mycoplasmoides pneumoniae	2009	Egypt			NT	passed
2104.16	BV-BRC	PRJNA382066	SAMN06699089		GCA_002090235.1	2104.16	Mycoplasmoides pneumoniae	2016	China			1	passed
2104.18	BV-BRC	PRJNA328823	SAMN05391706		GCA_002128145.1	2104.18	Mycoplasmoides pneumoniae	2012	USA			20	passed
2104.17	BV-BRC	PRJNA328823	SAMN05391700		GCA_002128045.1	2104.17	Mycoplasmoides pneumoniae	2012	USA			3	passed
2104.2	BV-BRC	PRJNA328823	SAMN05391703		GCA_002563515.1	2104.2	Mycoplasmoides pneumoniae	2010	Guatemala			3	passed
2104.18	BV-BRC	PRJNA328823	SAMN05391710		GCA_002128285.1	2104.18	Mycoplasmoides pneumoniae	2012	USA			2	passed
2104.35	BV-BRC	PRJDB8566	SAMD00180342		GCA_009810175.1	2104.35	Mycoplasmoides pneumoniae	2013	Japan			14	passed
2104.35	BV-BRC	PRJDB8566	SAMD00180343		GCA_009810195.1	2104.35	Mycoplasmoides pneumoniae	2013	Japan			16	passed
2104.35	BV-BRC	PRJDB8566	SAMD00180346		GCA_009810275.1	2104.35	Mycoplasmoides pneumoniae	2011	Japan			14	passed
2104.38	BV-BRC	PRJDB8566	SAMD00180368		GCA_009810715.1	2104.38	Mycoplasmoides pneumoniae	2012	Japan			NT	passed
2104.18	BV-BRC	PRJNA328823	SAMN05391708		GCA_002128185.1	2104.18	Mycoplasmoides pneumoniae	2010	Kenya			16	passed
2104.38	BV-BRC	PRJDB8566	SAMD00180370		GCA_009810755.1	2104.38	Mycoplasmoides pneumoniae	2012	Japan			3	passed
2104.38	BV-BRC	PRJDB8566	SAMD00180377		GCA_009810895.1	2104.38	Mycoplasmoides pneumoniae	2011	Japan			7	passed
2104.19	BV-BRC	PRJDB4434	SAMD00044317		GCA_002355695.1	2104.19	Mycoplasmoides pneumoniae	2012	Japan			NT	passed
2104.39	BV-BRC	PRJDB8566	SAMD00180383		GCA_009811015.1	2104.39	Mycoplasmoides pneumoniae	2011	Japan			NT	passed
2104.39	BV-BRC	PRJDB8566	SAMD00180386		GCA_009811075.1	2104.39	Mycoplasmoides pneumoniae	2011	Japan			14	passed
2104.39	BV-BRC	PRJDB8566	SAMD00180387		GCA_009811095.1	2104.39	Mycoplasmoides pneumoniae	2011	Japan			3	passed
2104.36	BV-BRC	PRJDB8566	SAMD00180351		GCA_009810375.1	2104.36	Mycoplasmoides pneumoniae	1985	Japan			NT	passed
2104.35	BV-BRC	PRJDB8566	SAMD00180339		GCA_009810115.1	2104.35	Mycoplasmoides pneumoniae	1992	Japan			3	passed
2104.37	BV-BRC	PRJDB8566	SAMD00180359		GCA_009810535.1	2104.37	Mycoplasmoides pneumoniae	1993	Japan			2	passed
2104.37	BV-BRC	PRJDB8566	SAMD00180360		GCA_009810555.1	2104.37	Mycoplasmoides pneumoniae	1994	Japan			7	passed
2104.1	BV-BRC	PRJNA269312	SAMN03252343		GCF_001272875.1	2104.1	Mycoplasmoides pneumoniae	1982	United Kingdom			NT	passed
2104.38	BV-BRC	PRJDB8566	SAMD00180375		GCA_009810855.1	2104.38	Mycoplasmoides pneumoniae	2011	Japan			14	passed
2104.1	BV-BRC	PRJNA291007	SAMN03897299		GCF_001296485.1	2104.1	Mycoplasmoides pneumoniae	1999	France			20	passed
2104.1	BV-BRC	PRJNA291007	SAMN03897300		GCF_001296505.1	2104.1	Mycoplasmoides pneumoniae	1996	France			3	passed
2104.11	BV-BRC	PRJNA291007	SAMN03897301		GCF_001296525.1	2104.11	Mycoplasmoides pneumoniae	1999	Spain			2	passed
2104.11	BV-BRC	PRJNA291007	SAMN03897302		GCF_001296515.1	2104.11	Mycoplasmoides pneumoniae	2001	France			NT	passed
2104.11	BV-BRC	PRJNA291007	SAMN03897303		GCF_001296565.1	2104.11	Mycoplasmoides pneumoniae	2005	France			14	passed
2104.11	BV-BRC	PRJNA291007	SAMN03897306		GCF_001296605.1	2104.11	Mycoplasmoides pneumoniae		Japan			NT	passed
2104.12	BV-BRC	PRJNA291007	SAMN03897307		GCF_001296825.1	2104.12	Mycoplasmoides pneumoniae		Japan			NT	passed
2104.11	BV-BRC	PRJNA291007	SAMN03897308		GCF_001296615.1	2104.11	Mycoplasmoides pneumoniae	2006	Tunisia			1	passed
2104.12	BV-BRC	PRJNA291007	SAMN03897309		GCF_001296855.1	2104.12	Mycoplasmoides pneumoniae	2008	Tunisia			1	passed
2104.11	BV-BRC	PRJNA291007	SAMN03897311		GCF_001296665.1	2104.11	Mycoplasmoides pneumoniae	1993	Germany			3	passed
2104.11	BV-BRC	PRJNA291007	SAMN03897312		GCF_001296685.1	2104.11	Mycoplasmoides pneumoniae	1991	Germany			2	passed
2104.11	BV-BRC	PRJNA291007	SAMN03897313		GCF_001296705.1	2104.11	Mycoplasmoides pneumoniae	2011	France			20	passed
2104.12	BV-BRC	PRJNA291007	SAMN03897317		GCF_001296765.1	2104.12	Mycoplasmoides pneumoniae	2011	France			NT	passed
2104.12	BV-BRC	PRJNA291007	SAMN03897318		GCF_001296885.1	2104.12	Mycoplasmoides pneumoniae	2011	France			3	passed
2104.12	BV-BRC	PRJNA291007	SAMN03897319		GCF_001296785.1	2104.12	Mycoplasmoides pneumoniae	2011	France			2	passed
2104.12	BV-BRC	PRJNA291007	SAMN03897321		GCF_001296805.1	2104.12	Mycoplasmoides pneumoniae	1967	Denmark			2	passed
2104.38	BV-BRC	PRJDB8566	SAMD00180371		GCA_009810775.1	2104.38	Mycoplasmoides pneumoniae	1985	Japan			3	passed
2104.18	BV-BRC	PRJNA328823	SAMN05391720		GCA_002128085.1	2104.18	Mycoplasmoides pneumoniae	2007	USA			2	passed
2104.16	BV-BRC	PRJNA382067	SAMN06699090		GCA_002090275.1	2104.16	Mycoplasmoides pneumoniae	2015	China			1	passed
2104.17	BV-BRC	PRJNA382069	SAMN06699128		GCA_002090315.1	2104.17	Mycoplasmoides pneumoniae	2016	China			1	passed
2104.37	BV-BRC	PRJDB8566	SAMD00180361		GCA_009810575.1	2104.37	Mycoplasmoides pneumoniae	2013	Japan			3	passed
2104.4	BV-BRC	PRJDB8566	SAMD00180392		GCA_009811195.1	2104.4	Mycoplasmoides pneumoniae	2011	Japan			14	passed
2104.4	BV-BRC	PRJDB8566	SAMD00180389		GCA_009811135.1	2104.4	Mycoplasmoides pneumoniae	2011	Japan			30	passed
2104.4	BV-BRC	PRJDB8566	SAMD00180395		GCA_009811255.1	2104.4	Mycoplasmoides pneumoniae	2011	Japan			3	passed
2104.4	BV-BRC	PRJDB8566	SAMD00180397		GCA_009811295.1	2104.4	Mycoplasmoides pneumoniae	2011	Japan			7	passed
2104.5	BV-BRC	PRJDB14975	SAMD00566911		GCA_030159355.1	2104.5	Mycoplasmoides pneumoniae	1980	Japan			8	passed
2104.49	BV-BRC	PRJDB14975	SAMD00566915		GCA_030159435.1	2104.49	Mycoplasmoides pneumoniae	2020	Japan			17	passed
2104.5	BV-BRC	PRJDB14975	SAMD00566916		GCA_030159455.1	2104.5	Mycoplasmoides pneumoniae	2020	Japan			3	passed
2104.64	BV-BRC	PRJNA1157041	SAMN43505896			2104.64	Mycoplasmoides pneumoniae	2024	Russia			3	passed
2104.63	BV-BRC	PRJNA1157041	SAMN43505897			2104.63	Mycoplasmoides pneumoniae	2024	Russia			20	passed
2104.63	BV-BRC	PRJNA1157041	SAMN43505898			2104.63	Mycoplasmoides pneumoniae	2024	Russia			3	passed
2104.64	BV-BRC	PRJDB18338	SAMD00797174			2104.64	Mycoplasmoides pneumoniae	2018	Japan			14	passed
2104.64	BV-BRC	PRJDB18338	SAMD00797180			2104.64	Mycoplasmoides pneumoniae	2019	Japan			17	passed
2104.64	BV-BRC	PRJDB18338	SAMD00797186			2104.64	Mycoplasmoides pneumoniae	2019	Japan			3	passed
2104.64	BV-BRC	PRJDB18338	SAMD00797187			2104.64	Mycoplasmoides pneumoniae	2019	Japan			14	passed
2104.64	BV-BRC	PRJDB18338	SAMD00797197			2104.64	Mycoplasmoides pneumoniae	2020	Japan			14	passed
2104.49	BV-BRC	PRJDB14975	SAMD00566913		GCA_030159395.1	2104.49	Mycoplasmoides pneumoniae	2020	Japan			2	passed
2104.5	BV-BRC	PRJDB14975	SAMD00566914		GCA_030159415.1	2104.5	Mycoplasmoides pneumoniae	2020	Japan			7	passed
2104.5	BV-BRC	PRJDB14975	SAMD00566912		GCA_030159375.1	2104.5	Mycoplasmoides pneumoniae	2020	Japan			NT	passed
SRR11193106	NCBI SRA			SRR11193106			Mycoplasmoides pneumoniae	2025-06-19	China:Taiwan			17	passed
SRR11193107	NCBI SRA			SRR11193107			Mycoplasmoides pneumoniae	2025-05-19	China:Taiwan			17	passed
SRR11193108	NCBI SRA			SRR11193108			Mycoplasmoides pneumoniae	2025-06-19	China:Taiwan			3	passed
SRR11193109	NCBI SRA			SRR11193109			Mycoplasmoides pneumoniae	2025-05-19	China:Taiwan			3	passed
SRR11193110	NCBI SRA			SRR11193110			Mycoplasmoides pneumoniae	2025-05-19	China:Taiwan			3	passed
SRR11193111	NCBI SRA			SRR11193111			Mycoplasmoides pneumoniae	2025-05-19	China:Taiwan			17	passed
SRR11193112	NCBI SRA			SRR11193112			Mycoplasmoides pneumoniae	2025-04-19	China:Taiwan			3	passed
SRR11193113	NCBI SRA			SRR11193113			Mycoplasmoides pneumoniae	2025-04-18	China:Taiwan			17	passed
SRR11193114	NCBI SRA			SRR11193114			Mycoplasmoides pneumoniae	2025-08-18	China:Taiwan			14	passed
SRR11193115	NCBI SRA			SRR11193115			Mycoplasmoides pneumoniae	2025-08-19	China:Taiwan			17	passed
SRR11193116	NCBI SRA			SRR11193116			Mycoplasmoides pneumoniae	2025-08-19	China:Taiwan			3	passed
SRR11193117	NCBI SRA			SRR11193117			Mycoplasmoides pneumoniae	2025-06-19	China:Taiwan			3	passed
SRR11193118	NCBI SRA			SRR11193118			Mycoplasmoides pneumoniae	2025-03-19	China:Taiwan			3	passed
SRR11193119	NCBI SRA			SRR11193119			Mycoplasmoides pneumoniae	2025-06-19	China:Taiwan			3	passed
SRR11193120	NCBI SRA			SRR11193120			Mycoplasmoides pneumoniae	2025-03-19	China:Taiwan			3	passed
SRR11193121	NCBI SRA			SRR11193121			Mycoplasmoides pneumoniae	2025-03-19	China:Taiwan			3	passed
SRR11193122	NCBI SRA			SRR11193122			Mycoplasmoides pneumoniae	2025-02-19	China:Taiwan			3	passed
SRR11193123	NCBI SRA			SRR11193123			Mycoplasmoides pneumoniae	2025-08-19	China:Taiwan			17	passed
SRR11193124	NCBI SRA			SRR11193124			Mycoplasmoides pneumoniae	2025-07-19	China:Taiwan			3	passed
SRR11193125	NCBI SRA			SRR11193125			Mycoplasmoides pneumoniae	2025-07-19	China:Taiwan			NT	passed
SRR11193126	NCBI SRA			SRR11193126			Mycoplasmoides pneumoniae	2025-07-19	China:Taiwan			14	passed
SRR11193127	NCBI SRA			SRR11193127			Mycoplasmoides pneumoniae	2025-09-19	China:Taiwan			17	passed
SRR11193128	NCBI SRA			SRR11193128			Mycoplasmoides pneumoniae	2025-05-19	China:Taiwan			3	passed
SRR11193129	NCBI SRA			SRR11193129			Mycoplasmoides pneumoniae	2025-04-19	China:Taiwan			3	passed
SRR11193130	NCBI SRA			SRR11193130			Mycoplasmoides pneumoniae	2025-02-19	China:Taiwan			3	passed
SRR11193131	NCBI SRA			SRR11193131			Mycoplasmoides pneumoniae	2025-01-19	China:Taiwan			17	passed
SRR11193132	NCBI SRA			SRR11193132			Mycoplasmoides pneumoniae	2025-04-18	China:Taiwan			3	passed
SRR11193133	NCBI SRA			SRR11193133			Mycoplasmoides pneumoniae	2025-04-18	China:Taiwan			17	passed
SRR11193134	NCBI SRA			SRR11193134			Mycoplasmoides pneumoniae	2025-05-19	China:Taiwan			3	passed
SRR11193135	NCBI SRA			SRR11193135			Mycoplasmoides pneumoniae	2025-06-19	China:Taiwan			3	passed
SRR11193136	NCBI SRA			SRR11193136			Mycoplasmoides pneumoniae	2025-05-19	China:Taiwan			3	passed
SRR11193137	NCBI SRA			SRR11193137			Mycoplasmoides pneumoniae	2025-05-19	China:Taiwan			3	passed
SRR12190402	NCBI SRA			SRR12190402			Mycoplasmoides pneumoniae	2025-06-18	China:Taiwan			3	passed
SRR12190403	NCBI SRA			SRR12190403			Mycoplasmoides pneumoniae	2025-08-19	China:Taiwan			3	passed
SRR12190404	NCBI SRA			SRR12190404			Mycoplasmoides pneumoniae	2025-08-19	China:Taiwan			3	passed
SRR12190405	NCBI SRA			SRR12190405			Mycoplasmoides pneumoniae	2025-09-19	China:Taiwan			3	passed
SRR12190406	NCBI SRA			SRR12190406			Mycoplasmoides pneumoniae	2025-07-19	China:Taiwan			3	passed
SRR12190407	NCBI SRA			SRR12190407			Mycoplasmoides pneumoniae	2025-01-19	China:Taiwan			17	passed
SRR12190408	NCBI SRA			SRR12190408			Mycoplasmoides pneumoniae	2025-11-18	China:Taiwan			3	passed
SRR12190409	NCBI SRA			SRR12190409			Mycoplasmoides pneumoniae	2025-06-18	China:Taiwan			17	passed
SRR12190410	NCBI SRA			SRR12190410			Mycoplasmoides pneumoniae	2025-06-19	China:Taiwan			14	passed
SRR12190411	NCBI SRA			SRR12190411			Mycoplasmoides pneumoniae	2025-05-19	China:Taiwan			3	passed
SRR12190412	NCBI SRA			SRR12190412			Mycoplasmoides pneumoniae	2025-04-19	China:Taiwan			3	passed
SRR12190413	NCBI SRA			SRR12190413			Mycoplasmoides pneumoniae	2025-07-18	China:Taiwan			17	passed
SRR12190414	NCBI SRA			SRR12190414			Mycoplasmoides pneumoniae	2025-07-18	China:Taiwan			17	passed
SRR12190415	NCBI SRA			SRR12190415			Mycoplasmoides pneumoniae	2025-05-18	China:Taiwan			17	passed
SRR12190416	NCBI SRA			SRR12190416			Mycoplasmoides pneumoniae	2025-05-18	China:Taiwan			17	passed
SRR30303906	NCBI SRA			SRR30303906			Mycoplasmoides pneumoniae	2023-11-16	China: Baoding			14	passed
SRR30303907	NCBI SRA			SRR30303907			Mycoplasmoides pneumoniae	2023-11-16	China: Baoding			3	passed
SRR30303908	NCBI SRA			SRR30303908			Mycoplasmoides pneumoniae	2023-11-17	China: Baoding			14	passed
SRR30303909	NCBI SRA			SRR30303909			Mycoplasmoides pneumoniae	2023-11-20	China: Baoding			14	passed
SRR30303910	NCBI SRA			SRR30303910			Mycoplasmoides pneumoniae	2023-11-21	China: Baoding			14	passed
SRR30303911	NCBI SRA			SRR30303911			Mycoplasmoides pneumoniae	2023-11-06	China: Baoding			3	passed
SRR30303912	NCBI SRA			SRR30303912			Mycoplasmoides pneumoniae	2023-12-26	China: Beijing			3	passed
SRR30303913	NCBI SRA			SRR30303913			Mycoplasmoides pneumoniae	2023-12-26	China: Beijing			3	passed
SRR30303914	NCBI SRA			SRR30303914			Mycoplasmoides pneumoniae	2023-12-26	China: Beijing			3	passed
SRR30303915	NCBI SRA			SRR30303915			Mycoplasmoides pneumoniae	2023-12-26	China: Beijing			3	passed
SRR30303916	NCBI SRA			SRR30303916			Mycoplasmoides pneumoniae	2023-11-10	China: Beijing			3	passed
SRR30303917	NCBI SRA			SRR30303917			Mycoplasmoides pneumoniae	2024-01-10	China: Baoding			3	passed
SRR30303918	NCBI SRA			SRR30303918			Mycoplasmoides pneumoniae	2024-01-10	China: Baoding			14	passed
SRR30303919	NCBI SRA			SRR30303919			Mycoplasmoides pneumoniae	2024-01-10	China: Baoding			3	passed
SRR30303920	NCBI SRA			SRR30303920			Mycoplasmoides pneumoniae	2024-01-10	China: Baoding			14	passed
SRR30303921	NCBI SRA			SRR30303921			Mycoplasmoides pneumoniae	2024-01-09	China: Baoding			14	passed
SRR30303922	NCBI SRA			SRR30303922			Mycoplasmoides pneumoniae	2024-01-09	China: Baoding			3	passed
SRR30303923	NCBI SRA			SRR30303923			Mycoplasmoides pneumoniae	2024-01-09	China: Baoding			14	passed
SRR30303924	NCBI SRA			SRR30303924			Mycoplasmoides pneumoniae	2024-01-08	China: Baoding			14	passed
SRR30303925	NCBI SRA			SRR30303925			Mycoplasmoides pneumoniae	2024-01-08	China: Baoding			3	passed
SRR30303926	NCBI SRA			SRR30303926			Mycoplasmoides pneumoniae	2024-01-05	China: Baoding			14	passed
SRR30303927	NCBI SRA			SRR30303927			Mycoplasmoides pneumoniae	2023-12-25	China: Beijing			3	passed
SRR30303928	NCBI SRA			SRR30303928			Mycoplasmoides pneumoniae	2024-01-05	China: Baoding			14	passed
SRR30303929	NCBI SRA			SRR30303929			Mycoplasmoides pneumoniae	2024-01-05	China: Baoding			3	passed
SRR30303930	NCBI SRA			SRR30303930			Mycoplasmoides pneumoniae	2024-01-03	China: Baoding			3	passed
SRR30303931	NCBI SRA			SRR30303931			Mycoplasmoides pneumoniae	2024-01-03	China: Baoding			14	passed
SRR30303932	NCBI SRA			SRR30303932			Mycoplasmoides pneumoniae	2023-01-03	China: Baoding			14	passed
SRR30303933	NCBI SRA			SRR30303933			Mycoplasmoides pneumoniae	2024-01-04	China: Baoding			14	passed
SRR30303934	NCBI SRA			SRR30303934			Mycoplasmoides pneumoniae	2024-01-02	China: Baoding			3	passed
SRR30303935	NCBI SRA			SRR30303935			Mycoplasmoides pneumoniae	2024-01-02	China: Baoding			14	passed
SRR30303936	NCBI SRA			SRR30303936			Mycoplasmoides pneumoniae	2023-12-28	China: Baoding			14	passed
SRR30303937	NCBI SRA			SRR30303937			Mycoplasmoides pneumoniae	2023-12-26	China: Baoding			14	passed
SRR30303938	NCBI SRA			SRR30303938			Mycoplasmoides pneumoniae	2024-01-03	China: Beijing			3	passed
SRR30303939	NCBI SRA			SRR30303939			Mycoplasmoides pneumoniae	2024-01-02	China: Beijing			3	passed
SRR30303940	NCBI SRA			SRR30303940			Mycoplasmoides pneumoniae	2024-01-02	China: Beijing			3	passed
SRR30303941	NCBI SRA			SRR30303941			Mycoplasmoides pneumoniae	2024-02-05	China: Baoding			3	passed
SRR30303942	NCBI SRA			SRR30303942			Mycoplasmoides pneumoniae	2023-12-29	China: Beijing			3	passed
SRR30303943	NCBI SRA			SRR30303943			Mycoplasmoides pneumoniae	2023-12-29	China: Beijing			3	passed
SRR30303944	NCBI SRA			SRR30303944			Mycoplasmoides pneumoniae	2023-12-29	China: Beijing			14	passed
SRR30303945	NCBI SRA			SRR30303945			Mycoplasmoides pneumoniae	2023-12-29	China: Beijing			3	passed
SRR30303946	NCBI SRA			SRR30303946			Mycoplasmoides pneumoniae	2023-11-13	China: Beijing			3	passed
SRR30303947	NCBI SRA			SRR30303947			Mycoplasmoides pneumoniae	2023-12-29	China: Beijing			NT	passed
SRR30303948	NCBI SRA			SRR30303948			Mycoplasmoides pneumoniae	2023-12-29	China: Beijing			3	passed
SRR30303949	NCBI SRA			SRR30303949			Mycoplasmoides pneumoniae	2023-12-28	China: Beijing			3	passed
SRR30303950	NCBI SRA			SRR30303950			Mycoplasmoides pneumoniae	2023-12-28	China: Beijing			NT	passed
SRR30303951	NCBI SRA			SRR30303951			Mycoplasmoides pneumoniae	2023-12-28	China: Beijing			3	passed
SRR30303952	NCBI SRA			SRR30303952			Mycoplasmoides pneumoniae	2023-12-28	China: Beijing			3	passed
SRR30303953	NCBI SRA			SRR30303953			Mycoplasmoides pneumoniae	2023-12-27	China: Beijing			3	passed
SRR30303954	NCBI SRA			SRR30303954			Mycoplasmoides pneumoniae	2023-12-27	China: Beijing			3	passed
SRR30303955	NCBI SRA			SRR30303955			Mycoplasmoides pneumoniae	2023-12-27	China: Beijing			3	passed
SRR30303956	NCBI SRA			SRR30303956			Mycoplasmoides pneumoniae	2023-12-25	China: Beijing			3	passed
SRR30303957	NCBI SRA			SRR30303957			Mycoplasmoides pneumoniae	2024-01-12	China: Baoding			14	passed
SRR30303958	NCBI SRA			SRR30303958			Mycoplasmoides pneumoniae	2024-01-12	China: Baoding			14	passed
SRR30303959	NCBI SRA			SRR30303959			Mycoplasmoides pneumoniae	2024-01-15	China: Baoding			14	passed
SRR30303960	NCBI SRA			SRR30303960			Mycoplasmoides pneumoniae	2024-01-16	China: Baoding			14	passed
SRR30303961	NCBI SRA			SRR30303961			Mycoplasmoides pneumoniae	2023-11-15	China: Baoding			3	passed
SRR30303962	NCBI SRA			SRR30303962			Mycoplasmoides pneumoniae	2024-01-30	China: Baoding			3	passed
SRR30303963	NCBI SRA			SRR30303963			Mycoplasmoides pneumoniae	2024-01-31	China: Baoding			3	passed
SRR30303964	NCBI SRA			SRR30303964			Mycoplasmoides pneumoniae	2024-02-02	China: Baoding			14	passed
SRR30303965	NCBI SRA			SRR30303965			Mycoplasmoides pneumoniae	2024-02-05	China: Baoding			3	passed
SRR30303966	NCBI SRA			SRR30303966			Mycoplasmoides pneumoniae	2023-12-25	China: Beijing			3	passed
SRR30303967	NCBI SRA			SRR30303967			Mycoplasmoides pneumoniae	2024-02-05	China: Baoding			3	passed
SRR30303968	NCBI SRA			SRR30303968			Mycoplasmoides pneumoniae	2023-11-16	China: Baoding			3	passed
SRR30303969	NCBI SRA			SRR30303969			Mycoplasmoides pneumoniae	2023-11-16	China: Baoding			14	passed
SRR30303970	NCBI SRA			SRR30303970			Mycoplasmoides pneumoniae	2023-12-22	China: Beijing			3	passed
SRR30303971	NCBI SRA			SRR30303971			Mycoplasmoides pneumoniae	2023-12-26	China: Baoding			3	passed
SRR30303972	NCBI SRA			SRR30303972			Mycoplasmoides pneumoniae	2023-12-20	China: Baoding			14	passed
SRR30303973	NCBI SRA			SRR30303973			Mycoplasmoides pneumoniae	2023-12-21	China: Baoding			3	passed
SRR30303974	NCBI SRA			SRR30303974			Mycoplasmoides pneumoniae	2023-12-21	China: Baoding			3	passed
SRR30303975	NCBI SRA			SRR30303975			Mycoplasmoides pneumoniae	2023-12-18	China: Baoding			14	passed
SRR30303976	NCBI SRA			SRR30303976			Mycoplasmoides pneumoniae	2023-11-02	China: Baoding			14	passed
SRR30303977	NCBI SRA			SRR30303977			Mycoplasmoides pneumoniae	2023-11-24	China: Baoding			3	passed
SRR30303978	NCBI SRA			SRR30303978			Mycoplasmoides pneumoniae	2023-11-22	China: Baoding			3	passed
SRR30303979	NCBI SRA			SRR30303979			Mycoplasmoides pneumoniae	2023-11-23	China: Baoding			3	passed
SRR30303980	NCBI SRA			SRR30303980			Mycoplasmoides pneumoniae	2023-11-23	China: Baoding			14	passed
SRR30303981	NCBI SRA			SRR30303981			Mycoplasmoides pneumoniae	2023-12-15	China: Beijing			3	passed
SRR30303982	NCBI SRA			SRR30303982			Mycoplasmoides pneumoniae	2023-11-23	China: Baoding			3	passed
SRR30303983	NCBI SRA			SRR30303983			Mycoplasmoides pneumoniae	2023-11-23	China: Baoding			NT	passed
SRR30303984	NCBI SRA			SRR30303984			Mycoplasmoides pneumoniae	2019-10-16	China: Beijing			14	passed
SRR30303985	NCBI SRA			SRR30303985			Mycoplasmoides pneumoniae	2019-10-12	China: Beijing			14	passed
SRR30303986	NCBI SRA			SRR30303986			Mycoplasmoides pneumoniae	2019-09-27	China: Beijing			14	passed
SRR30303987	NCBI SRA			SRR30303987			Mycoplasmoides pneumoniae	2019-09-23	China: Beijing			3	passed
SRR30303988	NCBI SRA			SRR30303988			Mycoplasmoides pneumoniae	2019-09-17	China: Beijing			3	passed
SRR30303989	NCBI SRA			SRR30303989			Mycoplasmoides pneumoniae	2019-09-10	China: Beijing			14	passed
SRR30303990	NCBI SRA			SRR30303990			Mycoplasmoides pneumoniae	2019-09-06	China: Beijing			3	passed
SRR30303991	NCBI SRA			SRR30303991			Mycoplasmoides pneumoniae	2019-09-05	China: Beijing			14	passed
SRR30303992	NCBI SRA			SRR30303992			Mycoplasmoides pneumoniae	2023-11-22	China: Beijing			3	passed
SRR30303993	NCBI SRA			SRR30303993			Mycoplasmoides pneumoniae	2019-09-05	China: Beijing			3	passed
SRR30303994	NCBI SRA			SRR30303994			Mycoplasmoides pneumoniae	2019-09-05	China: Beijing			14	passed
SRR30303995	NCBI SRA			SRR30303995			Mycoplasmoides pneumoniae	2019-09-04	China: Beijing			3	passed
SRR30303996	NCBI SRA			SRR30303996			Mycoplasmoides pneumoniae	2019-08-28	China: Beijing			14	passed
SRR30303997	NCBI SRA			SRR30303997			Mycoplasmoides pneumoniae	2019-08-28	China: Beijing			14	passed
SRR30303998	NCBI SRA			SRR30303998			Mycoplasmoides pneumoniae	2019-08-27	China: Beijing			3	passed
SRR30303999	NCBI SRA			SRR30303999			Mycoplasmoides pneumoniae	2019-08-07	China: Beijing			3	passed
SRR30304000	NCBI SRA			SRR30304000			Mycoplasmoides pneumoniae	2018-12-21	China: Beijing			30	passed
SRR30304001	NCBI SRA			SRR30304001			Mycoplasmoides pneumoniae	2018-12-21	China: Beijing			3	passed
SRR30304002	NCBI SRA			SRR30304002			Mycoplasmoides pneumoniae	2018-12-21	China: Beijing			3	passed
SRR30304003	NCBI SRA			SRR30304003			Mycoplasmoides pneumoniae	2023-11-21	China: Beijing			3	passed
SRR30304004	NCBI SRA			SRR30304004			Mycoplasmoides pneumoniae	2023-11-09	China: Beijing			3	passed
SRR30304005	NCBI SRA			SRR30304005			Mycoplasmoides pneumoniae	2023-11-09	China: Beijing			3	passed
SRR30304006	NCBI SRA			SRR30304006			Mycoplasmoides pneumoniae	2018-12-14	China: Beijing			3	passed
SRR30304007	NCBI SRA			SRR30304007			Mycoplasmoides pneumoniae	2018-10-12	China: Beijing			3	passed
SRR30304008	NCBI SRA			SRR30304008			Mycoplasmoides pneumoniae	2023-11-15	China: Beijing			NT	passed
SRR30304009	NCBI SRA			SRR30304009			Mycoplasmoides pneumoniae	2018-10-10	China: Beijing			3	passed
SRR30304010	NCBI SRA			SRR30304010			Mycoplasmoides pneumoniae	2018-12-05	China: Beijing			3	passed
SRR30304011	NCBI SRA			SRR30304011			Mycoplasmoides pneumoniae	2018-12-05	China: Beijing			3	passed
SRR30304012	NCBI SRA			SRR30304012			Mycoplasmoides pneumoniae	2018-12-04	China: Beijing			3	passed
SRR30304013	NCBI SRA			SRR30304013			Mycoplasmoides pneumoniae	2018-11-28	China: Beijing			3	passed
SRR30304014	NCBI SRA			SRR30304014			Mycoplasmoides pneumoniae	2018-11-23	China: Beijing			3	passed
SRR30304015	NCBI SRA			SRR30304015			Mycoplasmoides pneumoniae	2018-11-13	China: Beijing			3	passed
SRR30304016	NCBI SRA			SRR30304016			Mycoplasmoides pneumoniae	2018-11-06	China: Beijing			3	passed
SRR30304017	NCBI SRA			SRR30304017			Mycoplasmoides pneumoniae	2018-11-05	China: Beijing			3	passed
SRR30304018	NCBI SRA			SRR30304018			Mycoplasmoides pneumoniae	2018-10-25	China: Beijing			3	passed
SRR30304019	NCBI SRA			SRR30304019			Mycoplasmoides pneumoniae	2023-11-16	China: Beijing			3	passed
SRR30304020	NCBI SRA			SRR30304020			Mycoplasmoides pneumoniae	2018-10-19	China: Beijing			3	passed
SRR30304021	NCBI SRA			SRR30304021			Mycoplasmoides pneumoniae	2018-10-19	China: Beijing			3	passed
SRR30304022	NCBI SRA			SRR30304022			Mycoplasmoides pneumoniae	2018-10-18	China: Beijing			3	passed
SRR30304023	NCBI SRA			SRR30304023			Mycoplasmoides pneumoniae	2018-10-18	China: Beijing			3	passed
SRR30304024	NCBI SRA			SRR30304024			Mycoplasmoides pneumoniae	2018-10-16	China: Beijing			14	passed
SRR30304025	NCBI SRA			SRR30304025			Mycoplasmoides pneumoniae	2018-10-16	China: Beijing			3	passed
SRR30304026	NCBI SRA			SRR30304026			Mycoplasmoides pneumoniae	2018-10-16	China: Beijing			3	passed
SRR30304027	NCBI SRA			SRR30304027			Mycoplasmoides pneumoniae	2018-10-16	China: Beijing			3	passed
SRR30304028	NCBI SRA			SRR30304028			Mycoplasmoides pneumoniae	2018-10-15	China: Beijing			3	passed
SRR30304029	NCBI SRA			SRR30304029			Mycoplasmoides pneumoniae	2018-10-04	China: Beijing			3	passed
SRR30304030	NCBI SRA			SRR30304030			Mycoplasmoides pneumoniae	2024-01-29	China: Beijing			3	passed
SRR30304031	NCBI SRA			SRR30304031			Mycoplasmoides pneumoniae	2024-01-29	China: Beijing			3	passed
SRR30304032	NCBI SRA			SRR30304032			Mycoplasmoides pneumoniae	2023-11-15	China: Beijing			3	passed
SRR30304033	NCBI SRA			SRR30304033			Mycoplasmoides pneumoniae	2024-01-25	China: Beijing			3	passed
SRR30304034	NCBI SRA			SRR30304034			Mycoplasmoides pneumoniae	2018-09-30	China: Beijing			3	passed
SRR30304035	NCBI SRA			SRR30304035			Mycoplasmoides pneumoniae	2018-09-29	China: Beijing			3	passed
SRR30304036	NCBI SRA			SRR30304036			Mycoplasmoides pneumoniae	2018-09-29	China: Beijing			3	passed
SRR30304037	NCBI SRA			SRR30304037			Mycoplasmoides pneumoniae	2018-09-29	China: Beijing			14	passed
SRR30304038	NCBI SRA			SRR30304038			Mycoplasmoides pneumoniae	2018-09-28	China: Beijing			3	passed
SRR30304039	NCBI SRA			SRR30304039			Mycoplasmoides pneumoniae	2018-09-26	China: Beijing			3	passed
SRR30304040	NCBI SRA			SRR30304040			Mycoplasmoides pneumoniae	2018-09-26	China: Beijing			3	passed
SRR30304041	NCBI SRA			SRR30304041			Mycoplasmoides pneumoniae	2018-09-25	China: Beijing			3	passed
SRR30304042	NCBI SRA			SRR30304042			Mycoplasmoides pneumoniae	2023-11-15	China: Beijing			3	passed
SRR30304043	NCBI SRA			SRR30304043			Mycoplasmoides pneumoniae	2018-09-20	China: Beijing			14	passed
SRR30304044	NCBI SRA			SRR30304044			Mycoplasmoides pneumoniae	2018-09-19	China: Beijing			3	passed
SRR30304045	NCBI SRA			SRR30304045			Mycoplasmoides pneumoniae	2018-09-18	China: Beijing			14	passed
SRR30304046	NCBI SRA			SRR30304046			Mycoplasmoides pneumoniae	2024-01-30	China: Beijing			3	passed
SRR30304047	NCBI SRA			SRR30304047			Mycoplasmoides pneumoniae	2024-01-30	China: Beijing			3	passed
SRR30304048	NCBI SRA			SRR30304048			Mycoplasmoides pneumoniae	2024-01-30	China: Beijing			3	passed
SRR30304049	NCBI SRA			SRR30304049			Mycoplasmoides pneumoniae	2024-01-30	China: Beijing			3	passed
SRR30304050	NCBI SRA			SRR30304050			Mycoplasmoides pneumoniae	2024-01-30	China: Beijing			3	passed
SRR30304051	NCBI SRA			SRR30304051			Mycoplasmoides pneumoniae	2024-01-09	China: Beijing			3	passed
SRR30304052	NCBI SRA			SRR30304052			Mycoplasmoides pneumoniae	2024-01-09	China: Beijing			3	passed
SRR30304053	NCBI SRA			SRR30304053			Mycoplasmoides pneumoniae	2024-01-09	China: Beijing			3	passed
SRR30304054	NCBI SRA			SRR30304054			Mycoplasmoides pneumoniae	2023-11-14	China: Beijing			3	passed
SRR30304055	NCBI SRA			SRR30304055			Mycoplasmoides pneumoniae	2024-01-25	China: Beijing			3	passed
SRR30304056	NCBI SRA			SRR30304056			Mycoplasmoides pneumoniae	2024-01-24	China: Beijing			3	passed
SRR30304057	NCBI SRA			SRR30304057			Mycoplasmoides pneumoniae	2024-01-23	China: Beijing			3	passed
SRR30304058	NCBI SRA			SRR30304058			Mycoplasmoides pneumoniae	2024-01-23	China: Beijing			3	passed
SRR30304059	NCBI SRA			SRR30304059			Mycoplasmoides pneumoniae	2024-01-19	China: Beijing			3	passed
SRR30304060	NCBI SRA			SRR30304060			Mycoplasmoides pneumoniae	2024-01-18	China: Beijing			3	passed
SRR30304061	NCBI SRA			SRR30304061			Mycoplasmoides pneumoniae	2024-01-18	China: Beijing			3	passed
SRR30304062	NCBI SRA			SRR30304062			Mycoplasmoides pneumoniae	2024-01-15	China: Beijing			3	passed
SRR30304063	NCBI SRA			SRR30304063			Mycoplasmoides pneumoniae	2024-01-15	China: Beijing			3	passed
SRR30304064	NCBI SRA			SRR30304064			Mycoplasmoides pneumoniae	2023-11-15	China: Beijing			3	passed
SRR30304065	NCBI SRA			SRR30304065			Mycoplasmoides pneumoniae	2024-01-11	China: Beijing			3	passed
SRR30304066	NCBI SRA			SRR30304066			Mycoplasmoides pneumoniae	2024-01-11	China: Beijing			14	passed
SRR30304067	NCBI SRA			SRR30304067			Mycoplasmoides pneumoniae	2024-01-11	China: Beijing			3	passed
SRR30304068	NCBI SRA			SRR30304068			Mycoplasmoides pneumoniae	2024-01-11	China: Beijing			17	passed
SRR30304069	NCBI SRA			SRR30304069			Mycoplasmoides pneumoniae	2024-01-11	China: Beijing			3	passed
SRR30304070	NCBI SRA			SRR30304070			Mycoplasmoides pneumoniae	2024-01-09	China: Beijing			14	passed
SRR30304071	NCBI SRA			SRR30304071			Mycoplasmoides pneumoniae	2024-01-09	China: Beijing			3	passed
SRR30304072	NCBI SRA			SRR30304072			Mycoplasmoides pneumoniae	2024-01-09	China: Beijing			3	passed
SRR30304073	NCBI SRA			SRR30304073			Mycoplasmoides pneumoniae	2024-01-09	China: Beijing			3	passed
SRR30304074	NCBI SRA			SRR30304074			Mycoplasmoides pneumoniae	2024-01-03	China: Beijing			3	passed
